# Supplementary material for: Investigation of Fenebrutinib Metabolism and Bioactivation Using MS3 Methodology in Ion Trap LC/MS
Source: Molecules. 2023 May 22;28(10):4225. doi: 10.3390/molecules28104225 (PMC10220799; doi:10.3390/molecules28104225)
Supplement: Supplementary file 1 [file molecules-28-04225-s001.zip]

Archive with 1 entries (1 files):
- molecules-2350158-supplementary.pdf
